# Supplementary material for: Toxicity of TiO2 Nanoparticles: Validation of Alternative Models
Source: Int J Mol Sci. 2020 Jul 9;21(14):4855. doi: 10.3390/ijms21144855 (PMC7402355; doi:10.3390/ijms21144855)
Supplement: Supplementary file 1 [file ijms-21-04855-s001.zip]

Archive with 2 entries (2 files):
- Supp Data 2.pdf
- Supp Data 1.pdf
